# Supplementary material for: Current Evidence on Vasa Previa without Velamentous Cord Insertion or Placental Morphological Anomalies (Type III Vasa Previa): Systematic Review and Meta-Analysis
Source: Biomedicines. 2023 Jan 7;11(1):152. doi: 10.3390/biomedicines11010152 (PMC9856204; doi:10.3390/biomedicines11010152)
Supplement: Supplementary file 1 [file biomedicines-11-00152-s001.zip]

Archive with 1 entries (1 files):
- Supplemental files_R1.pdf
